# Supplementary material for: High Photosynthetic Rates in a Solanum pennellii Chromosome 2 QTL Is Explained by Biochemical and Photochemical Changes
Source: Front Plant Sci. 2020 Jun 12;11:794. doi: 10.3389/fpls.2020.00794 (PMC7303335; doi:10.3389/fpls.2020.00794)
Supplement: Supplementary file 8 [file Table_2.XLSX]

## Sheet: Supplemental Table 2
	Supplemental Table 2. Heatmap highligthing BIN 2K differentially expressed genes in vegetative apex with developing leaves from ILs of Solanum pennellii into a genetic background of Solanum lycopersicum (M82). Results were obtained from RNAseq data on seedlings of 74 ILs (Ranjan et al., 2016). Twelve seedlings replicates were harvested 5 days after transplanting (13 days of growth in total). Leve…
	Gene	LogFC for IL 2-5	PValue	LogFC for IL 2-6	PValue	Description	Ontology terms
	Solyc02g090930.2.1	-1.15936	2.34e-08			Lipase IPR002921 Lipase, class 3	GO:0006629 – lipid metabolic process
	Solyc02g091030.2.1	-1.79453	6.1e-13	-1.95172	5.12e-16	Nuclear transcription factor Y subunit C-2 IPR003958 Transcription factor CBF_NF-Y_archaeal histone	GO:0003677 – DNA binding / GO:0005622 – intracellular
	Solyc02g091070.2.1	-4.46409	4.72e-08	-4.5905	9.01e-09	Multidrug resistance protein mdtK IPR015521 MATE family transporter related protein	GO:0005215 – transporter activity
	Solyc02g091120.2.1	-0.668603	0.00040646			DNA ligase IPR000977 ATP-dependent DNA ligase	GO:0006310 – DNA recombination / GO:0051103 – DNA ligation involved in DNA repair		-3
	Solyc02g091140.2.1	1.96718	5.81e-17			S-adenosyl-L-methionine carboxyl methyltransferase family protein IPR005299	GO:0030795 – jasmonate O-methyltransferase activity		-2
	Solyc02g091330.2.1	-0.812699	3.39e-05	-1.04922	8.14e-08	C20orf4 homolog IPR007946 AAR2	GO:0005515 – protein binding		-1
	Solyc02g091350.2.1	-0.899429	0.0002171	-1.45318	1.65e-09	Glucosyltransferase-2 IPR002213 UDP-glucuronosyl_UDP-glucosyltransferase	GO:0015020 – glucuronosyltransferase activity		0
	Solyc02g091530.2.1	0.978545	4.87e-09	0.760317	1.1e-05	5_apos-AMP-activated protein kinase subunit beta-1 (Fragment)	GO:0030247 – polysaccharide binding		1
	Solyc02g091560.2.1	0.676371	0.000329383			Serine hydroxymethyltransferase IPR001085 Serine hydroxymethyltransferase	GO:0004372 – glycine hydroxymethyltransferase activity		2
	Solyc02g091580.2.1	0.638177	0.000395638			Oligopeptidase A IPR001567 Peptidase M3A and M3B, thimet_oligopeptidase F	GO:0008235 – metalloexopeptidase activity / GO:0008241 – peptidyl-dipeptidase activity		3
	Solyc02g091630.1.1	1.69655	0.000587043			polypeptide feature inferred from GFF3 feature	None
	Solyc02g091690.2.1	-0.95196	0.000735516			BHLH transcription factor (AHRD V1 **-* A9YWR2_MEDTR); contains Interpro domain(s) IPR011598 Helix-loop-helix DNA-binding	GO:0003700 – sequence-specific DNA binding transcription factor activity
	Solyc02g091710.2.1	0.944482	0.000129853			von Willebrand factor type A domain-containing protein IPR002035 von Willebrand factor, type A	GO:0004842 – ubiquitin-protein ligase activity
	Solyc02g091770.1.1	1.47497	0.000294956	1.51287	0.00017269	polypeptide feature inferred from GFF3 feature	None
	Solyc02g091790.2.1	-0.567629	7.35e-05			Wd-repeat protein IPR020472 G-protein beta WD-40 repeat, region	GO:0035064 – methylated histone residue binding
	Solyc02g091830.2.1			-1.60271	1.2e-06	Hexokinase IPR001312 Hexokinase	GO:0008865 – fructokinase activity / GO:0004340 – glucokinase activity
	Solyc02g091840.2.1	-0.735615	9.03e-06	-0.617177	0.000118504	Receptor like kinase, RLK	GO:0004675 – transmembrane receptor protein serine/threonine kinase activity
	Solyc02g091890.1.1	-1.28471	0.000436939			MRNA complete cds clone RAFL24-22-E06	None
	Solyc02g091910.1.1	-6.24362	1.96e-09	-2.98238	5.71e-06	Epidermal patterning factor-like protein 2	None
	Solyc02g091950.2.1	-0.617317	0.00038494			Lysosomal Pro-X carboxypeptidase IPR008758 Peptidase S28	GO:0008239 – dipeptidyl-peptidase activity / GO:0004185 – serine-type carboxypeptidase activity
	Solyc02g091980.1.1	-1.96067	8.99e-05			MYB transcription factor IPR015495 Myb transcription factor	GO:0003700 – sequence-specific DNA binding transcription factor activity
	Solyc02g092010.2.1	-0.819234	1.15e-09	-0.755606	2.89e-08	GTP-binding protein hflX IPR016496 GTP-binding protein, HflX	GO:0005525 – GTP binding / GO:0005622 – intracellular
	Solyc02g092050.2.1	-0.674507	0.000854791			AP2-like ethylene-responsive transcription factor At1g16060 IPR001471 Pathogenesis-related transcriptional factor and ERF, DNA-binding
	Solyc02g092070.2.1	-1.12402	7.14e-09	-0.714352	0.000114705	Growth regulating factor 1 (Fragment) IPR014977 WRC	GO:0005515 – protein binding / GO:0016563 – transcription activator activity
	Solyc02g092200.2.1	-1.40619	0.000345391			Genomic DNA chromosome 5 TAC clone K9I9	None
	Solyc02g092230.2.1	0.943804	1.53e-05	1.19725	8.74e-10	Adiponectin receptor 2 IPR004254 Hly-III related	GO:0004872 – receptor activity
	Solyc02g092490.2.1	0.851524	0.000176386			Acetyltransferase-like protein IPR000182 GCN5-related N-acetyltransferase	GO:0008152 – metabolic process
	Solyc02g092530.2.1	-1.86012	8.98e-27	-2.14852	2.79e-35	Formamidase IPR004304 Acetamidase_Formamidase	GO:0004328 – formamidase activity
	Solyc02g092580.2.1	-1.45012	9.22e-06			Peroxidase IPR002016 Haem peroxidase, plant_fungal_bacterial	GO:0004601 – peroxidase activity / GO:0005515 – protein binding
	Solyc02g092670.1.1			-0.899516	0.000136872	Subtilisin-like protease IPR015500 Peptidase S8, subtilisin-related	GO:0004252 – serine-type endopeptidase activity
